# Supplementary material for: Impact of gut microbial diversity on egg production performance in chickens
Source: Microbiol Spectr. 2025 Jan 14;13(2):e01927-24. doi: 10.1128/spectrum.01927-24 (PMC11792489; doi:10.1128/spectrum.01927-24)
Supplement: Table S1 — Differences of intestinal flora in the first 10 phyla of different laying hens. [file spectrum.01927-24-s0009.xlsx]

## Sheet: Relative_abundance
Table.S1 Differences of intestinal flora in the first 10 phylum of different laying hens
Phylum	L	M	H
Unassigned	2.5914e-05	5.52976e-05	0.000444134
Chloroflexi	0.00415555	0.00883585	0.00267347
Fusobacteriota	0.00863991	0.0034589	0.00459582
unclassified_Bacteria	0.00730645	0.00674145	0.0052105
Desulfobacterota	0.00885455	0.00898834	0.00453933
Acidobacteriota	0.0115589	0.00862409	0.0120948
Cyanobacteria	0.0233153	0.0201163	0.0130854
Actinobacteriota	0.0407206	0.0368348	0.0301063
Bacteroidota	0.123106	0.124052	0.055235
Proteobacteria	0.0912257	0.0990089	0.119406
Firmicutes	0.681091	0.683284	0.752609
