# Supplementary material for: Impact of gut microbial diversity on egg production performance in chickens
Source: Microbiol Spectr. 2025 Jan 14;13(2):e01927-24. doi: 10.1128/spectrum.01927-24 (PMC11792489; doi:10.1128/spectrum.01927-24)
Supplement: Table S2 — Differences of intestinal flora of the top 10 genera in different laying hens. [file spectrum.01927-24-s0010.xlsx]

## Sheet: Average_abundance
Table.S2 The difference of intestinal flora of the top 10 genus in different laying hens
Genus	L	M	H
Unassigned	2.52182e-05	5.31767e-05	0.000438674
Bacillus	0.0217743	0.0215763	0.00973777
Bacteroides	0.0260954	0.0203291	0.0147805
Turicibacter	0.0332295	0.00380954	0.0218563
Gallibacterium	0.0222796	0.0198087	0.0248697
Escherichia_Shigella	0.00724943	0.00470598	0.05268
Clostridium_sensu_stricto_1	0.0444646	0.036561	0.013012
Enterococcus	0.0291342	0.0359646	0.0381582
Romboutsia	0.113879	0.0437045	0.0781117
Ligilactobacillus	0.0661423	0.147335	0.177752
Lactobacillus	0.148993	0.162625	0.181475
